# Supplementary material for: A Polygenic Risk Analysis for Identifying Ulcerative Colitis Patients with European Ancestry
Source: Genes (Basel). 2024 May 25;15(6):684. doi: 10.3390/genes15060684 (PMC11202467; doi:10.3390/genes15060684)
Supplement: Supplementary file 1 [file genes-15-00684-s001.zip]

Archive with 1 entries (1 files):
- genes-3016139-supplementary.pdf
